# Supplementary material for: Comparison of the synergistic effect of lipid nanobubbles and SonoVue microbubbles for high intensity focused ultrasound thermal ablation of tumors
Source: PeerJ. 2016 Feb 22;4:e1716. doi: 10.7717/peerj.1716 (PMC4768712; doi:10.7717/peerj.1716)
Supplement: Data S1 [file peerj-04-1716-s001.zip]

Archive with 5 entries (4 files):
- characterization of NBs and MBs/
- characterization of NBs and MBs/MBs size.jpg
- characterization of NBs and MBs/MBs.png
- characterization of NBs and MBs/NBs size.jpg
- characterization of NBs and MBs/NBs.png
