# Supplementary material for: Comparison of the synergistic effect of lipid nanobubbles and SonoVue microbubbles for high intensity focused ultrasound thermal ablation of tumors
Source: PeerJ. 2016 Feb 22;4:e1716. doi: 10.7717/peerj.1716 (PMC4768712; doi:10.7717/peerj.1716)
Supplement: Data S2 [file peerj-04-1716-s002.zip]

Archive with 16 entries (15 files):
- raw data of excised bovine liver/
- raw data of excised bovine liver/IMG_1545.JPG
- raw data of excised bovine liver/IMG_1554.JPG
- raw data of excised bovine liver/IMG_1629.JPG
- raw data of excised bovine liver/IMG_1634.JPG
- raw data of excised bovine liver/mb.jpg
- raw data of excised bovine liver/MBs,150w,5s.jpg
- raw data of excised bovine liver/MBs,180w,5s.jpg
- raw data of excised bovine liver/NBs,120w,5s.jpg
- raw data of excised bovine liver/NBs,150w,5s.jpg
- raw data of excised bovine liver/NBs,180wú1⁄45s.jpg
- raw data of excised bovine liver/PBS,120w,5s.jpg
- raw data of excised bovine liver/PBS,150w,5s.jpg
- raw data of excised bovine liver/PBS,180w,5s.jpg
- raw data of excised bovine liver/pbs.JPG
- raw data of excised bovine liver/pbs1.JPG
