# Supplementary material for: Comparison of the synergistic effect of lipid nanobubbles and SonoVue microbubbles for high intensity focused ultrasound thermal ablation of tumors
Source: PeerJ. 2016 Feb 22;4:e1716. doi: 10.7717/peerj.1716 (PMC4768712; doi:10.7717/peerj.1716)
Supplement: Data S3 [file peerj-04-1716-s003.zip]

Archive with 16 entries (15 files):
- raw data of rabbit breast tumor/
- raw data of rabbit breast tumor/11.jpg
- raw data of rabbit breast tumor/13.jpg
- raw data of rabbit breast tumor/7.jpg
- raw data of rabbit breast tumor/Captured-100-1   (2).jpg
- raw data of rabbit breast tumor/Captured-100-2 .jpg
- raw data of rabbit breast tumor/Captured-100.jpg
- raw data of rabbit breast tumor/IMG_20141105_192625.jpg
- raw data of rabbit breast tumor/IMG_20141105_193132.jpg
- raw data of rabbit breast tumor/IMG_20141106_150925.jpg
- raw data of rabbit breast tumor/j14005-1-13-3500.png
- raw data of rabbit breast tumor/j14007-2-1-4000.png
- raw data of rabbit breast tumor/j14007-2-5-3500.png
- raw data of rabbit breast tumor/┼─╔π-200-2.jpg
- raw data of rabbit breast tumor/┼─╔π-200.jpg
- raw data of rabbit breast tumor/┼─╔π-20011.jpg
